# Supplementary material for: Soft Sensor Design via Switching Observers
Source: Sensors (Basel). 2023 Feb 13;23(4):2114. doi: 10.3390/s23042114 (PMC9960936; doi:10.3390/s23042114)
Supplement: Supplementary file 1 [file sensors-23-02114-s001.zip]

Archive with 1 entries (1 files):
- sensors-2172652-supplementary.pdf
